# Supplementary material for: Effects of sowing date on photosynthetic characteristics, chlorophyll fluorescence and yield of different Echium plantagineum L. cultivars
Source: Sci Rep. 2023 Sep 4;13:14536. doi: 10.1038/s41598-023-38023-x (PMC10477196; doi:10.1038/s41598-023-38023-x)
Supplement: Supplementary file 1 — Supplementary Information. [file 41598_2023_38023_MOESM1_ESM.xlsx]

## Sheet: Sheet1
	Mixed Bedding	1000-grain weight (g)	Grain weight per plant	yield	Pn	Gs	Ci	Tr	WUE	Ls	F0	Fm	Fv/Fm**	F0'	Fm'	Fs/F	qP	qN	ΦPSII*	NPQ	ETR*	SPAD	nitrogen content	Total interception rate of flowering period *	Total transmittance of flowering period *
1	1	3.03	6.376	326.974	40.3	0.825	221	7.18	5.61281	0.410321	290	1201	0.758535	298	855	738	0.210054	0.388584	0.136842	0.404678	87.2368	44.63	14.6	94.4672	5.53279
1	1	2.88	7.35916	377.393	39.4	0.676	208	6.57	5.99696	0.445437	292	1221	0.760852	272	667	582	0.21519	0.574812	0.127436	0.830585	81.2406	43.57	13.2	96.7981	3.2019
1	1	2.69	7.6862	394.164	40.5	0.71	206	7.6	5.32895	0.449301	290	1411	0.794472	257	579	503	0.236025	0.712756	0.131261	1.43696	83.6788	44.97	13.9	90.2837	9.71631
1	2	2.514	6.3268	324.451	41.4	0.566	177	7.44	5.56452	0.525469	356	1483	0.759946	323	554	473	0.350649	0.795031	0.146209	1.6769	93.2085	47.53	14.4	96.9359	3.06407
1	2	2.875	6.099	312.769	42.3	0.576	176	6.92	6.11272	0.528706	376	1448	0.740331	311	602	520	0.281787	0.728545	0.136213	1.40532	86.8355	46.67	13.5	98.7313	1.26866
1	2	2.656	7.7216	395.979	42	0.592	178	7.37	5.69878	0.51949	249	1264	0.803006	231	543	465	0.25	0.692611	0.143646	1.32781	91.5746	47.4	14	93.5747	6.4253
1	3	2.632	7.508	385.026	41.4	0.525	197	6.53	6.33997	0.47185	375	1487	0.747814	321	645	563	0.253086	0.708633	0.127132	1.30543	81.0465	44.53	14.1	95.2144	4.78562
1	3	2.97	8.28176	424.706	41.1	0.692	201	7.47	5.50201	0.461415	271	1236	0.780744	233	502	431	0.263941	0.721244	0.141434	1.46215	90.1643	46.33	13.4	95.8274	4.17258
1	3	3.03	8.68994	445.638	41.6	0.528	188	7.08	5.87571	0.496141	329	1369	0.759679	262	458	396	0.316327	0.811538	0.135371	1.98908	86.2991	47.27	12.8	93.6323	6.36771
1	4	2.885	9.554	489.949	42.9	0.71	177	7.68	5.58594	0.526713	419	1527	0.725606	418	786	663	0.334239	0.66787	0.156489	0.942748	99.7615	49.57	14.6	93.5859	6.41407
1	4	3.133	9.085	465.897	41.5	0.692	200	7.65	5.42484	0.466311	456	1923	0.762871	427	866	749	0.266515	0.70075	0.135104	1.22055	86.1288	51.68	13.2	92.7574	7.2426
1	4	3.26	9.97732	511.657	42	0.511	178	7.93	5.29634	0.51949	285	1199	0.762302	250	473	399	0.331839	0.756018	0.156448	1.53488	99.7357	48.83	13	91.5846	8.41545
1	5	3.172	7.961	408.256	41.9	0.642	191	7.11	5.89311	0.489032	324	1373	0.76402	280	552	472	0.294118	0.740705	0.144928	1.48732	92.3913	49.23	13.3	90.5175	9.48254
1	5	3.166	8.471	434.41	41.5	0.538	200	7.43	5.58546	0.466311	338	1384	0.75578	308	617	538	0.255663	0.704589	0.128039	1.24311	81.6248	47.53	12.9	90.1864	9.81356
1	5	3.47	8.242	422.667	41.9	0.556	191	7.69	5.44863	0.489032	324	1421	0.771992	266	525	444	0.312741	0.763902	0.154286	1.70667	98.3571	50.1	13.1	89.4538	10.5462
	1																					43.33	14.6
	2																					48.37	13.7
	3																					47.83	13.7
	4																					47.3	13.5
	5																					46.33	12.8
	Blue Bedder	1000-grain weight (g)	Grain weight per plant	yield	Pn	Gs	Ci	Tr	WUE	Ls	F0	Fm	Fv/Fm**	F0'	Fm'	Fs/F	qP	qN	ΦPSII*	NPQ	ETR*	SPAD	nitrogen content	Total interception rate of flowering period *	Total transmittance of flowering period *
2	1	2.747	18.367	941.897	44.9	0.553	159	7.9	5.68354	0.553358	210	1150	0.82	211	425	348	0.36	0.7723	0.1812	1.70588	115.5	57.57	14.9	96.9916	3.00836
2	1	2.86	19.857	1018.31	46	0.59	162	8.1	5.67901	0.566079	222	1150	0.81	218	430	350	0.377	0.7716	0.186	1.67442	118.6	56.03	15.4	98.1891	1.81095
2	1	2.756	20.084	1029.95	45.4	0.501	141	8.18	5.55012	0.621558	246	1464	0.83	264	629	510	0.326	0.7003	0.1892	1.3275	120.61	55.67	14.6	97.4966	2.50336
2	2	2.931	17.722	908.821	45.8	0.586	163	7.08	6.46893	0.567123	221	1252	0.82	224	516	421	0.325	0.7168	0.1841	1.42636	117.37	50.43	13.9	97.8755	2.12449
2	2	3.032	17.676	906.462	44.9	0.627	158	7.83	5.73436	0.556167	250	1627	0.85	265	764	628	0.273	0.6376	0.178	1.12958	113.48	49.57	14.5	98.3905	1.60947
2	2	3.154	16.429	842.513	45.3	0.611	166	8.96	5.0558	0.552633	263	1292	0.8	258	485	406	0.348	0.7794	0.1629	1.66392	103.84	57.33	14.6	97.8825	2.11749
2	3	3.301	17.226	883.385	44.4	0.639	168	7.33	6.0573	0.539688	257	1422	0.82	272	667	543	0.314	0.6609	0.1859	1.13193	118.52	54.93	13.9	96.3624	3.63762
2	3	3.424	15.2584	782.482	44.9	0.627	158	7.83	5.73436	0.556167	240	1370	0.82	251	569	471	0.308	0.7186	0.1722	1.40773	109.8	53.57	14.3	97.7589	2.24113
2	3	3.302	16.779	860.462	43.7	0.639	163	8.21	5.32278	0.542854	289	1625	0.82	308	766	639	0.277	0.6572	0.1658	1.12141	105.7	52.3	14.4	97.6501	2.34986
2	4	3.677	14.722	754.974	43.4	0.68	176	7.97	5.44542	0.509722	240	1305	0.82	235	540	468	0.236	0.7136	0.1333	1.41667	85	50.57	13.5	96.727	3.27296
2	4	3.535	12.103	620.667	44	0.694	161	7.48	5.88235	0.54732	213	1437	0.85	226	614	494	0.309	0.683	0.1954	1.34039	124.59	49.23	14.4	96.8039	3.19613
2	4	3.305	12.589	645.59	43.9	0.583	169	7.91	5.54994	0.546199	262	1234	0.79	273	522	436	0.345	0.7438	0.1648	1.36398	105.03	47.63	14.1	96.6331	3.36695
2	5	3.724	9.271	475.436	43.4	0.592	176	7.76	5.59278	0.509722	207	1052	0.8	215	450	379	0.302	0.7219	0.1578	1.33778	100.58	49.53	13	94.4607	5.53928
2	5	3.449	10.848	556.308	43.8	0.787	191	7.27	6.02476	0.482959	215	1380	0.84	223	478	396	0.322	0.7811	0.1715	1.88703	109.36	47.63	13.1	95.9145	4.08551
2	5	3.536	8.294	425.333	42.9	0.637	197	7.77	5.52124	0.473234	257	1189	0.78	231	465	406	0.252	0.7489	0.1269	1.55699	80.89	46.37	13.4	93.0355	6.96454
	1																					56.23	14.3
	2																					56.67	13.8
	3																					50.77	13.8
	4																					53.07	13.7
	5																					50.43	13.7

## Sheet: Sheet2
Blue Bedder	Interception rate						Mixed Bedding	Interception rate
Sowing date	Total canopy at Extension branching stage	Total canopy at Bud stage	Total canopy at flowering stage	Upper flowering stage	Lower flowering stage		Sowing date	Total canopy at Extension branching stage	Total canopy at Bud stage	Total canopy at flowering stage	Upper flowering stage	Lower flowering stage
1	90.95	97.7176	96.9916	81.4011	15.5905		1	84.5348	98.5783	94.4672	77.5956	16.8716
1	92.8994	95.5309	98.1891	84.8932	13.2959		1	81.1341	96.9813	96.7981	77.9026	18.8955
1	92.2364	94.5887	97.4966	83.0431	14.4536		1	87.6014	83.3475	90.2837	77.0213	13.2624
2	92.8397	95.945	97.8755	92.4357	5.43978		2	87.0051	95.3051	96.9359	80.0418	16.8942
2	92.9896	98.0941	98.3905	74.8333	23.5572		2	84.0903	93.5503	98.7313	82.5871	16.1443
2	88.3219	94.8693	97.8825	77.6403	20.2423		2	78.5143	85.885	93.5747	86.9664	6.60834
3	87.5523	97.8456	96.3624	83.982	12.3803		3	83.159	96.6786	95.2144	80.6362	14.5781
3	82.7096	95.6445	97.7589	75.3884	22.3705		3	83.8446	96.4619	95.8274	76.94	18.8875
3	88.7936	94.5794	97.6501	83.4905	14.1597		3	84.9866	83.7695	93.6323	80.315	13.3173
4	82.9442	96.5381	96.727	79.2304	17.4967		4	77.8819	93.789	93.5859	80.6495	12.9364
4	82.0329	95.6198	96.8039	77.7112	19.0926		4	81.4583	86.0891	92.7574	80.5917	12.1657
4	85.7486	93.8528	96.6331	80.5267	16.1064		4	80.137	86.4248	91.5846	53.6618	37.9228
5	77.8763	92.0963	94.4607	78.3196	16.1411		5	70.5134	90.4045	90.5175	63.7208	26.7967
5	77.3171	95.2914	95.9145	70.4417	25.4728		5	71.3415	83.719	90.1864	54.0896	36.0969
5	85.9643	94.0696	93.0355	52.1842	40.8513		5	77.9107	87.408	89.4538	79.6919	9.7619
Blue Bedder	transmissivity						Mixed Bedding	transmissivity
Sowing date	Total canopy at Extension branching stage	Total canopy at Bud stage	Total canopy at flowering stage	Upper flowering stage	Lower flowering stage		Sowing date	Total canopy at Extension branching stage	Total canopy at Bud stage	Total canopy at flowering stage	Upper flowering stage	Lower flowering stage
1	9.04995	2.2824	3.00836	18.5989	16.1749		1	15.4652	1.42166	5.53279	22.4044	24.6951
1	7.10059	4.46912	1.81095	15.1068	11.9876		1	18.8659	3.01874	3.2019	22.0974	14.4899
1	7.76362	5.41135	2.50336	16.9569	14.7631		1	12.3986	16.6525	9.71631	22.9787	42.284
2	7.16026	4.05505	2.12449	7.56428	28.0859		2	12.9949	4.69492	3.06407	19.9582	15.3524
2	7.01042	1.90594	1.60947	25.1667	6.39523		2	15.9097	6.44966	1.26866	17.4129	7.28571
2	11.6781	5.13072	2.11749	22.3597	9.47008		2	21.4857	14.115	6.4253	13.0336	49.2978
3	12.4477	2.1544	3.63762	16.018	22.7096		3	16.841	3.32136	4.78562	19.3638	24.7143
3	17.2904	4.35546	2.24113	24.6116	9.10601		3	16.1554	3.53812	4.17258	23.06	18.0944
3	11.2064	5.42056	2.34986	16.5095	14.2334		3	15.0134	16.2305	6.36771	19.685	32.348
4	17.0558	3.4619	3.27296	20.7696	15.7584		4	22.1181	6.21101	6.41407	19.3505	33.1469
4	17.9671	4.38017	3.19613	22.2888	14.3396		4	18.5417	13.9109	7.2426	19.4083	37.3171
4	14.2514	6.14716	3.36695	19.4733	17.29		4	19.863	13.5752	8.41545	46.3382	18.1609
5	22.1237	7.90366	5.53928	21.6804	25.5498		5	29.4866	9.59548	9.48254	36.2792	26.1376
5	22.6829	4.70855	4.08551	29.5583	13.8219		5	28.6585	16.281	9.81356	38.9104	25.2209
5	14.0357	5.93041	6.96454	47.8158	14.5653		5	22.0893	12.592	10.5462	20.3081	51.931

## Sheet: Sheet3
	Blue Bedder SPAD				Blue Bedder nitrogen content
	Seedling stage	Rosette stage	Extensional branching stage	Flowering stage	Seedling stage	Rosette stage	Extensional branching stage	Flowering stage
1	25.1	24.7	33.5	57.57	10.6	10.5	13.2	14.9
1	23.8	26.6	30.5	56.03	10.2	11.1	12.3	15.4
1	24.9	27.2	32.2	55.67	10.5	11.3	12.8	14.6
1			30.4	56.23			12.3	14.3
2	21.9	25.3	31.4	50.43	9.6	10.6	12.6	13.9
2	23.7	23.8	30.3	49.57	10.1	10.2	12.2	14.5
2	24.3	26	31.6	57.33	10.3	10.9	12.6	14.6
2			29	56.67			11.8	13.8
3	21.6	25	33.2	54.93	9.5	10.6	13.2	13.9
3	21	24.9	30.7	53.57	9.3	10.5	12.4	14.3
3	22.5	25.2	29.5	52.3	9.8	10.6	12	14.4
3			28.2	50.77			11.6	13.8
4	20.5	22.2	31.4	50.57	9.1	9.37	12.6	13.5
4	21.2	23.3	28.9	49.23	9.3	10	11.8	14.4
4	20.8	22.9	27.8	47.63	9.2	9.9	11.4	14.1
4			27.9	53.07			11.5	13.7
5	18	21.6	26.4	49.53	8.3	9.5	11	13
5	19.6	19.6	26.8	47.63	8.8	8.8	11.1	13.1
5	17.8	20.3	27.3	46.37	8.3	9.1	11.3	13.4
5			28.2	50.43			11.6	13.7
	Mixed Bedding SPAD				Mixed Bedding nitrogen content
	Seedling stage	Rosette stage	Extensional branching stage	Flowering stage	Seedling stage	Rosette stage	Extensional branching stage	Flowering stage
1	24.3	26	31.3	44.63	10.3	10.9	12.5	14.6
1	24.9	27.7	29.2	43.57	10.5	11.4	11.9	13.2
1	24.8	24.9	32.5	44.97	10.5	10.5	12.9	13.9
1			30.1	43.33			12.2	14.6
2	23.5	26.6	29.8	47.53	10.1	11.1	12.1	14.4
2	21.4	25.4	29.7	46.67	9.4	10.7	12	13.5
2	22.9	25.5	32.3	47.4	9.9	10.7	12.9	14
2			30.6	48.37			12.3	13.7
3	24	25.6	29.5	44.53	10.2	10.7	12	14.1
3	21.2	25.4	30.2	46.33	9.3	10.7	12.2	13.4
3	22.3	24.5	31.1	47.27	9.7	10.6	12.5	12.8
3			29.2	47.83			11.9	13.7
4	20.2	24.8	28.3	49.57	9	10.5	11.6	14.6
4	20.3	23.8	31.3	51.68	9.1	10.2	12.6	13.2
4	21.2	24.4	29.7	48.83	9.3	10.4	12	13
4			29.3	47.3			11.9	13.5
5	19.7	21.8	27	49.23	8.9	9.5	11.2	13.3
5	17.6	20.9	27.6	47.53	8.2	9.3	11.4	12.9
5	18.3	22.7	26.3	50.1	8.4	9.8	11	13.1
5			26.5	46.33			11	12.8

## Sheet: Sheet4
treatmen		Total canopy in Extensional branching stage	Total canopy in Bud stage	Different layers of canopy in flowering stage		Total canopy at flowering stage	Total canopy in Extensional branching stage	Total canopy in Bud stage	Different layers of canopy in flowering stage		Total canopy at flowering stage	Seedling stage		Rosette stage		Extensional branching stage		Flowering stage		Pn	Gs	Ci	Tr	WUE	Ls	( Fo ) Initial fluorescence	( Fm ) Maximum fluorescence	( Fv /Fm ) Maximal photochemical efficiency	qp	npq	( ETＲ) Electron transport rate	( ΦpsⅡ ) Actual photochemical efficiency
cultivars	sowing date			Upper layer	Lower layer				Upper layer	Lower layer		SPAD	nitrogen content	SPAD	nitrogen content	SPAD	nitrogen content	SPAD	nitrogen content
		Interception rate					transmissivity
Blue Bedder	T1	92.03a	95.95a	83.11a	14.45a	97.56a	7.97c	4.05a	16.89b	14.31a	2.44b	24.6±0.4a	10.43±0.12a	26.17±0.75a	10.97±0.24a	31.65±0.74a	12.65±0.22a	41.05±1.37a	15.73±0.36a	45.43±0.32a	0.55±0.03b	154±6.56e	8.06±0.08a	5.64±0.04a	0.58±0.02a	226±10.58a	1254.67±104.67a	0.82±0.01a	0.35±0.01a	1.57±0.12a	118.24±1.49a	0.19±0a
	T2	91.38a	96.30a	81.64ab	16.41a	98.05a	8.62c	3.70a	18.36ab	14.65a	1.95b	21.7±0.44b	9.53±0.15bc	25.03±0.09a	10.57±0.03a	30.4±1.06ab	12.3±0.34ab	37.15±0.64b	14.55±0.32b	45.33±0.26a	0.61±0.01ab	162.33±2.33de	7.96±0.55ab	5.75±0.41a	0.56±0ab	244.67±12.41a	1390.33±118.9a	0.82±0.01a	0.32±0.02ab	1.41±0.15ab	111.56±4.02a	0.18±0.01a
	T3	86.35ab	96.02a	80.95ab	16.30a	97.26a	13.65bc	3.98a	19.05ab	15.35a	2.74b	23.3±0.72a	10±0.21ab	25.03±0.65a	10.57±0.2a	30.58±0.6ab	12.3±0.19ab	36.15±0.78bc	14.1±0.27bc	44.33±0.35b	0.64±0ab	163±2.89de	7.79±0.25abc	5.7±0.21a	0.55±0.01ab	262±14.36a	1472.33±77.8a	0.82±0a	0.3±0.01ab	1.22±0.09ab	111.34±3.78a	0.17±0.01a
	T4	83.58bc	95.34a	79.16ab	17.57a	96.72a	16.42ab	4.66a	20.84ab	15.80a	3.28b	20.83±0.2b	9.2±0.06c	22.8±0.32a	9.76±0.2b	29±0.84bc	11.83±0.27bc	34.38±1.03cd	13.55±0.33c	43.77±0.19bc	0.65±0.03ab	168.67±4.33de	7.79±0.15abc	5.63±0.13a	0.53±0.01bc	238.33±14.17a	1325.33±59.48a	0.82±0.02a	0.3±0.03ab	1.37±0.02abc	104.87±11.43a	0.16±0.02a
	T5	80.39c	93.82a	66.98b	27.49a	94.47b	19.61a	6.18a	33.02a	17.98a	5.53a	18.47±0.57c	8.47±0.17d	13.3±6.65b	9.13±0.2c	27.18±0.39c	11.25±0.13c	31.1±0.29f	12.48±0.09d	43.37±0.26c	0.67±0.06ab	188±6.25bc	7.6±0.17abc	5.71±0.16a	0.49±0.01de	226.33±15.51a	1207±95.11a	0.81±0.02a	0.29±0.02ab	1.59±0.16bcd	96.94±8.42a	0.15±0.01a
Mixed Bedding	T1	84.42a	92.97a	77.51a	16.34a	93.85ab	15.58b	7.03a	22.49a	27.16a	6.15ab	24.67±0.19a	10.43±0.07a	26.2±0.81a	10.93±0.26a	30.78±0.72a	12.38±0.21a	33.85±0.87cde	13.38±0.28abc	40.07±0.34e	0.74±0.05a	211.67±4.7a	7.12±0.3bc	5.65±0.19a	0.44±0.01f	290.67±0.67a	1277.67±66.92a	0.77±0.01a	0.22±0.01c	0.89±0.3d	84.05±1.74a	0.13±0a
	T2	83.20a	91.58a	83.20a	13.22a	96.41a	16.80b	8.41a	16.80a	23.98a	3.59b	22.5±0.81b	9.73±0.26b	25.17±0.34ab	10.67±0.03ab	30±0.42a	12.15±0.13a	36.23±0.93bc	14.08±0.34a	41.9±0.26d	0.58±0.01b	177±0.58cd	7.24±0.16abc	5.79±0.16a	0.52±0bcd	327±39.43a	1398.33±67.92a	0.77±0.02a	0.29±0.03ab	1.47±0.11cd	90.54±1.91a	0.14±0a
	T3	84.00a	92.30a	79.30a	15.59a	94.89a	16.00b	7.70a	20.70a	25.05a	5.11b	22.6±0.62b	9.8±0.21b	25.83±0.38ab	10.83±0.13ab	30.6±0.6a	12.33±0.2a	34.68±0.92bcd	13.58±0.36ab	41.37±0.15d	0.58±0.06b	195.33±3.84b	7.03±0.27c	5.91±0.24a	0.48±0.01e	325±30.09a	1364±72.5a	0.76±0.01a	0.28±0.02bc	1.59±0.21d	85.84±2.64a	0.13±0a
	T4	79.83a	88.77a	71.63a	21.01a	92.64ab	20.17b	11.23a	28.37a	29.54a	7.36ab	20.57±0.32c	9.13±0.09c	24.33±0.29b	10.37±0.09b	29.65±0.62a	12.03±0.21a	32.85±0.31def	13.03±0.11bc	42.13±0.41d	0.64±0.06ab	185±7.51bc	7.75±0.09abc	5.44±0.08a	0.5±0.02cde	386.67±51.94a	1549.67±209.31a	0.75±0.01a	0.31±0.02ab	1.23±0.17bcd	95.21±4.54a	0.15±0.01a
	T5	73.26b	87.18a	65.83a	24.22a	90.05b	26.74a	12.82a	31.83a	34.43a	9.95a	18.53±0.62d	8.5±0.21d	21.8±0.52c	9.53±0.15c	26.85±0.29b	11.15±0.1b	31.45±0.49ef	12.58±0.15c	41.77±0.13d	0.58±0.03b	194±3b	7.41±0.17abc	5.64±0.13a	0.48±0.01e	328.67±4.67a	1392.67±14.52a	0.76±0a	0.29±0.02ab	1.48±0.13cd	90.79±4.9a	0.14±0.01a
average value
Blue Bedder	T1	92.03	95.95	83.11	14.45	97.56	7.97c	4.05a	16.89	14.31	2.44b	24.6±	10.43	26.17	10.97	31.65	12.65	41.05	15.73	45.43	0.55	154±6.	8.06	5.64	0.58	226±10	1254.67	0.82	0.35	1.57	118.24	0.19
	T2	91.38	96.30	81.64	16.41	98.05	8.62	3.70	18.36	14.65	1.95	21.7±	9.53±	25.03	10.57	30.4±	12.3±	37.15	14.55	45.33	0.61	162.33	7.96	5.75	0.56	244.67	1390.33	0.82	0.32	1.41	111.56	0.18
	T3	86.35	96.02	80.95	16.30	97.26	13.65	3.98	19.05	15.35	2.74	23.3±	10±0.	25.03	10.57	30.58	12.3±	36.15	14.1±	44.33	0.64	163±2.	7.79	5.7±	0.55	262±14	1472.33	0.82	0.3±	1.22	111.34	0.17
	T4	83.58	95.34	79.16	17.57	96.72	16.42	4.66	20.84	15.80	3.28	20.83	9.2±0	22.8±	9.76±	29±0.	11.83	34.38	13.55	43.77	0.65	168.67	7.79	5.63	0.53	238.33	1325.33	0.82	0.3±	1.37	104.87	0.16
	T5	80.39	93.82	66.98	27.49	94.47	19.61	6.18	33.02	17.98	5.53	18.47	8.47±	13.3±	9.13±	27.18	11.25	31.1±	12.48	43.37	0.67	188±6.	7.6±	5.71	0.49	226.33	1207±95	0.81	0.29	1.59	96.94	0.15
Mixed Bedding	T1	84.42	92.97	77.51	16.34	93.85	15.58	7.03	22.49	27.16	6.15	24.67	10.43	26.2±	10.93	30.78	12.38	33.85	13.38	40.07	0.74	211.67	7.12	5.65	0.44	290.67	1277.67	0.77	0.22	0.89	84.05	0.13
	T2	83.20	91.58	83.20	13.22	96.41	16.80	8.41	16.80	23.98	3.59	22.5±	9.73±	25.17	10.67	30±0.	12.15	36.23	14.08	41.9±	0.58	177±0.	7.24	5.79	0.52	327±39	1398.33	0.77	0.29	1.47	90.54	0.14
	T3	84.00	92.30	79.30	15.59	94.89	16.00	7.70	20.70	25.05	5.11	22.6±	9.8±0	25.83	10.83	30.6±	12.33	34.68	13.58	41.37	0.58	195.33	7.03	5.91	0.48	325±30	1364±72	0.76	0.28	1.59	85.84	0.13
	T4	79.83	88.77	71.63	21.01	92.64	20.17	11.2	28.37	29.54	7.36	20.57	9.13±	24.33	10.37	29.65	12.03	32.85	13.03	42.13	0.64	185±7.	7.75	5.44	0.5±	386.67	1549.67	0.75	0.31	1.23	95.21	0.15
	T5	73.26	87.18	65.83	24.22	90.05	26.74	12.8	31.83	34.43	9.95	18.53	8.5±0	21.8±	9.53±	26.85	11.15	31.45	12.58	41.77	0.58	194±3b	7.41	5.64	0.48	328.67	1392.67	0.76	0.29	1.48	90.79	0.14
Blue Bedder	T1	92.03	95.95	83.11	14.45	97.56	7.97	4.05	16.89	14.31	2.44	24.6	10.43	26.17	10.97	31.65	12.65	41.05	15.73	45.43	0.55	154	8.06	5.64	0.58	226	1254.67	0.82	0.35	1.57	118.24	0.19
	T2	91.38	96.3	81.64	16.41	98.05	8.62	3.7	18.36	14.65	1.95	21.7	9.53	25.03	10.57	30.4	12.3	37.15	14.55	45.33	0.61	162.33	7.96	5.75	0.56	244.67	1390.33	0.82	0.32	1.41	111.56	0.18
	T3	86.35	96.02	80.95	16.3	97.26	13.65	3.98	19.05	15.35	2.74	23.3	10	25.03	10.57	30.58	12.3	36.15	14.1	44.33	0.64	163	7.79	5.7	0.55	262	1472.33	0.82	0.3±	1.22	111.34	0.17
	T4	83.58	95.34	79.16	17.57	96.72	16.42	4.66	20.84	15.8	3.28	20.83	9.2	22.8	9.76	29	11.83	34.38	13.55	43.77	0.65	168.67	7.79	5.63	0.53	238.33	1325.33	0.82	0.3±	1.37	104.87	0.16
	T5	80.39	93.82	66.98	27.49	94.47	19.61	6.18	33.02	17.98	5.53	18.47	8.47	13.3	9.13	27.18	11.25	31.1	12.48	43.37	0.67	188	7.6	5.71	0.49	226.33	1207	0.81	0.29	1.59	96.94	0.15
Mixed Bedding	T1	84.42	92.97	77.51	16.34	93.85	15.58	7.03	22.49	27.16	6.15	24.67	10.43	26.2	10.93	30.78	12.38	33.85	13.38	40.07	0.74	211.67	7.12	5.65	0.44	290.67	1277.67	0.77	0.22	0.89	84.05	0.13
	T2	83.2	91.58	83.2	13.22	96.41	16.8	8.41	16.8	23.98	3.59	22.5	9.73	25.17	10.67	30	12.15	36.23	14.08	41.9	0.58	177	7.24	5.79	0.52	327±39	1398.33	0.77	0.29	1.47	90.54	0.14
	T3	84	92.3	79.3	15.59	94.89	16	7.7	20.7	25.05	5.11	22.6	9.8	25.83	10.83	30.6	12.33	34.68	13.58	41.37	0.58	195.33	7.03	5.91	0.48	325±30	1364±72	0.76	0.28	1.59	85.84	0.13
	T4	79.83	88.77	71.63	21.01	92.64	20.17	11.2	28.37	29.54	7.36	20.57	9.13	24.33	10.37	29.65	12.03	32.85	13.03	42.13	0.64	185	7.75	5.44	0.5	386.67	1549.67	0.75	0.31	1.23	95.21	0.15
	T5	73.26	87.18	65.83	24.22	90.05	26.74	12.8	31.83	34.43	9.95	18.53	8.5	21.8	9.53	26.85	11.15	31.45	12.58	41.77	0.58	194	7.41	5.64	0.48	328.67	1392.67	0.76	0.29	1.48	90.79	0.14
					yield	Total interception rate of flowering period *	Total transmittance of flowering period *	SPAD	Pn	Ci	Tr	( ETＲ) Electron transport rate	( ΦpsⅡ ) Actual photochemical efficiency
					kg/hm2				μmol/（m2 ·s)）					kg/hm2
97.56ab	2.44ef		0.5803	154	844.537	97.56	2.44	41.05	45.43	0.55	154	8.06	5.64	0.58		1254.67	0.82	15.73	226	56.38	996.718	226	1254.67			0.82	0.35	1.57	118.24	0.19
98.05a	1.95f		0.5586	162.333	850.957	98.05	1.95	37.15	45.33	0.61	162.33	7.96	5.75	0.56		1390.33	0.82	14.55	244.67	53.5	885.932	244.67	1390.33			0.82	0.32	1.41	111.56	0.18
97.26abc	2.74def		0.5462	163	982.872	97.26	2.74	36.15	44.33	0.64	163	7.79	5.7	0.55		1472.33	0.82	14.1	262	52.89	842.109	262	1472.33			0.82	0.3	1.22	111.34	0.17
96.72abcd	3.28cdef		0.5344	168.667	672.513	96.72	3.28	34.38	43.77	0.65	168.67	7.79	5.63	0.53		1325.33	0.82	13.55	238.33	50.13	673.744	238.33	1325.33			0.82	0.3	1.37	104.87	0.16
94.47cde	5.53bcd		0.4886	188	472.701	94.47	5.53	31.1	43.37	0.67	188	7.6	5.71	0.49		1207	0.81	12.48	226.33	48.49	485.692	226.33	1207			0.81	0.29	1.59	96.94	0.15
93.85de	6.15bc		0.435	211.667	366.177	93.85	6.15	33.85	40.07	0.74	211.67	7.12	5.65	0.44		1277.67	0.77	13.38	290.67	44.13	366.177	290.67	1277.67			0.77	0.22	0.89	84.05	0.13
96.41abcd	3.59cdef		0.5246	177	344.4	96.41	3.59	36.23	41.9	0.58	177	7.24	5.79	0.52		1549.67	0.75	14.08	386.67	47.49	344.4	327	1398.33			0.77	0.29	1.47	90.54	0.14
94.89bcde	5.11bcde		0.4765	195.333	418.456	94.89	5.11	34.68	41.37	0.58	195.33	7.03	5.91	0.48		1392.67	0.76	13.58	328.67	46.49	418.456	325	1364			0.76	0.28	1.59	85.84	0.13
92.64ef	7.36ab		0.5042	185	489.168	92.64	7.36	32.85	42.13	0.64	185	7.75	5.44	0.5		1398.33	0.77	13.03	327	49.35	489.168	386.67	1549.67			0.75	0.31	1.23	95.21	0.15
90.05f	9.95a		0.4815	194	421.778	90.05	9.95	31.45	41.77	0.58	194	7.41	5.64	0.48		1364	0.76	12.58	325	48.3	421.778	328.67	1392.67			0.76	0.29	1.48	90.79	0.14
						0.4523	0.4523	0.3759	0.7548	0.4353	0.7395	0.8209	0.7497
																		45.4333	0.548	8.06	844.537						996.718
																		45.3333	0.608	7.9567	850.957						885.932
					产量Yield(y)													44.3333	0.635	7.79	982.872						842.109
x1	Total interception rate of flowering period *(CaR)				y = 61.972x - 53.127（R2 = 0.4523）													43.7667	0.6523	7.7867	672.513						673.744
x2	Total transmittance of flowering period(PeR)				y = -61.972x + 884.44（R2 = 0.4523）													43.3667	0.672	7.6	472.701						485.692
x3	(SPAD)				y = 48.339x - 1100.2(R2 = 0.3759）													40.0667	0.737	7.1167	366.177						366.177
x4	nitrogen content				y = 151.14x - 1485.2（R2 = 0.3985）													41.9	0.578	7.2433	344.4						344.4
x5	(Pn）				y = 119.65x - 4543.3(R2 = 0.7548）													41.3667	0.5817	7.0267	418.456						418.456
x6	（Ci)				y = -11.581x + 2656.2(R2 = 0.4353)													42.1333	0.6377	7.7533	489.168						489.168
x7	(Tr)				y = 473.7x - 3024.7(R2 = 0.7395)													41.7667	0.5787	7.41	421.778						421.778
x8	(Fo)				y = -2.8342x + 1395.6(R2 = 0.4445)
x9	( Fv /Fm )				y = 6572x - 4605.5(R2 = 0.7288)
x10	(ETR)				y = 17.731x - 1167.9(R2 = 0.8209)
x11	(ΦpsⅡ）				y = 9740.4x - 913.67(R2 = 0.7497)
	（Gs）				y = -3.759x + 588.73（R2 = 8E-07）
	( Fm )				y = 0.0227x + 555.46（R2 = 1E-04）
